# Supplementary material for: Loss of global DNA hypermethylation is prognostic in IDH-mutant and 1p/19q-codeleted oligodendrogliomas
Source: Acta Neuropathol. 2025 Nov 26;150(1):56. doi: 10.1007/s00401-025-02963-7 (PMC12657538; doi:10.1007/s00401-025-02963-7)
Supplement: Supplementary file 2 — Supplementary file2 (XLSX 20 KB) [file 401_2025_2963_MOESM2_ESM.xlsx]

## Sheet: Tabelle1
Supplementary Table 1
Case ID	group	IDH mutation	sex	age at initial diagnosis	location	max follow up [months]	pfs [months]	progressive disease [no=0; yes=1]	alive [yes=0; no=1]	secondary malignisation [0=no; 1=yes]	manifestation [primary tumour=0; reccurence=1]	CNS WHO grade	alkylating therapy before EPIC [1=yes; 0=no]	CDKN2A/B [1 = homozygous deletion]	other relevant CNV besides 1p/19q	pMGMT	max_super_family_class v12.8	max_super_family_score v12.8	max_family_class v12.8	max family score v12.8	max class v12.8	max class score v12.8
LG-1	O_A_LG	IDH1 R132H	f	19	frontoparietal left	16	16	0	0	0	0	2	0	0	-	methylated	Adult-type diffuse gliomas	0.974083	diffuse glioma, IDH mutant	0.972826	diffuse glioma, IDH-mutant and 1p19q retained [astroglial type]	0.522891
LG-2	O_A_LG	IDH1 R132H	m	52	temporal left	72	14	1	0	0	1	2	1	0	-	unmethylated	Adult-type diffuse gliomas	0.713829	diffuse glioma, IDH mutant	0.695269	diffuse glioma, IDH-mutant and 1p19q retained [astroglial type]	0.366221
LG-3	O_A_LG	IDH1 R132H	m	16	frontal left	21	21	0	0	0	0	2	0	0	-	methylated	Adult-type diffuse gliomas	0.880264	diffuse glioma, IDH mutant	0.874461	diffuse glioma, IDH-mutant and 1p19q retained [astroglial type]	0.803113
LG-4	O_A_LG	IDH1 R132H	f	53	bifrontal left, gliomatosis pattern	80	79	1	0	NA	0	3	0	0	-	methylated	Adult-type diffuse gliomas	0.933725	diffuse glioma, IDH mutant	0.928001	diffuse glioma, IDH-mutant and 1p19q retained [astroglial type]	0.681919
LG-5	O_A_LG	IDH1 R132H	m	31	bilocular- basal ganglia left; paraoccipital left	31	60	1	0	0	1	2	0	0	-	methylated	Adult-type diffuse gliomas	0.915016	diffuse glioma, IDH mutant	0.910017	diffuse glioma, IDH-mutant and 1p19q retained [astroglial type]	0.856367
LG-6	O_A_LG	IDH1 R132H	m	27	parietal right	42	42	0	0	0	0	2	0	0	-	methylated	Adult-type diffuse gliomas	0.809765	diffuse glioma, IDH mutant	0.797994	diffuse glioma, IDH-mutant and 1p19q retained [astroglial type]	0.43467
LG-7	O_A_LG	IDH1 R132H	f	37	frontal left	11	11	NA	1	NA	0	2	0	0	-	methylated	Adult-type diffuse gliomas	0.473823	diffuse glioma, IDH mutant	0.43823	diffuse glioma, IDH-mutant and 1p19q retained [astroglial type]	0.257675
LG-8	O_A_LG	IDH1 R132H	m	28	parietal right	36	36	0	0	0	0	2	0	0	-	methylated	Adult-type diffuse gliomas	0.992499	diffuse glioma, IDH mutant	0.992092	diffuse glioma, IDH-mutant and 1p19q retained [astroglial type]	0.904882
LG-9	O_A_LG	IDH1 R132H	f	26	frontal left	17	17	0	0	0	0	2	0	0	-	methylated	Adult-type diffuse gliomas	0.504641	diffuse glioma, IDH mutant	0.473527	diffuse glioma, IDH-mutant and 1p19q retained [astroglial type]	0.334248
LG-10	O_A_LG	IDH1 R132H	m	37	frontal right	3	3	0	0	0	0	2	0	0	-	methylated	Adult-type diffuse gliomas	0.841586	diffuse glioma, IDH mutant	0.832525	diffuse glioma, IDH-mutant and 1p19q retained [astroglial type]	0.517141
LG-11	O_A_LG	IDH1 R132H	m	18	frontal left	109	109	0	0	0	0	2	0	0	-	methylated	Adult-type diffuse gliomas	0.983174	diffuse glioma, IDH mutant	0.982433	diffuse glioma, IDH-mutant and 1p19q retained [astroglial type]	0.804473
LG-12	O_A_LG	IDH1 R132H	m	17	frontal right	68	45	1	0	0	0	2	0	0	-	not determinable	Adult-type diffuse gliomas	0.982256	diffuse glioma, IDH mutant	0.981477	diffuse glioma, IDH-mutant and 1p19q retained [astroglial type]	0.732091
LG-13	O_A_LG	IDH1 R132H	f	19	frontal left	103	103	0	0	0	0	2	0	0	-	not determinable	Adult-type diffuse gliomas	0.381138	diffuse glioma, IDH mutant	0.353061	diffuse glioma, IDH-mutant and 1p19q retained [astroglial type]	0.260356
LG-14	O_A_LG	IDH1 R132H	m	38	temporal left	35.5	35.5	0	0	0	0	2	0	0	-	methylated	Adult-type diffuse gliomas	0.959574	diffuse glioma, IDH mutant	0.957241	diffuse glioma, IDH-mutant and 1p19q retained [astroglial type]	0.523566
LG-15	O_A_LG	IDH1 R132H	f	64	frontal right	1.6	NA	NA	0	0	0	2	0	0	-	methylated	Adult-type diffuse gliomas	0.956854	diffuse glioma, IDH mutant	0.95489	diffuse glioma, IDH-mutant and 1p19q retained [astroglial type]	0.783149
LG-16	O_A_LG	IDH2 R172K	m	46	temporal left	162	122	1	NA	NA	0	2	0	0	-	not determinable	Adult-type diffuse gliomas	0.927734	diffuse glioma, IDH mutant	0.923994	diffuse glioma, IDH-mutant and 1p19q retained [astroglial type]	0.500021
LG-17	O_A_LG	IDH1 R132H	m	31	temporal	10	10	NA	0	NA	0	NA	0	0	-	methylated	Adult-type diffuse gliomas	0.912512	diffuse glioma, IDH mutant	0.907111	diffuse glioma, IDH-mutant and 1p19q retained [astroglial type]	0.44856
LG-18	O_A_LG	IDH1 R132H	f	16	frontal right	186	50	1	0	0	0	2	0	0	-	not determinable	Adult-type diffuse gliomas	0.908967	diffuse glioma, IDH mutant	0.904715	diffuse glioma, IDH-mutant and 1p19q retained [astroglial type]	0.767926
LG-19	O_A_LG	IDH1 R132H	m	28	fontal left	85	85	0	0	0	0	2	0	0	-	methylated	Adult-type diffuse gliomas	0.99	diffuse glioma, IDH mutant	0.99	diffuse glioma, IDH-mutant and 1p19q retained [astroglial type]	0.95
LG-20	O_A_LG	IDH1 R132H	m	27	frontal right	NA	NA	NA	NA	NA	0	3	0	0	-	methylated	Adult-type diffuse gliomas	0.875329	diffuse glioma, IDH mutant	0.854344	diffuse glioma, IDH-mutant and 1p19q retained [astroglial type]	0.501535
LG-21	O_A_LG	unknown	m	NA	NA	NA	NA	NA	NA	NA	NA	NA	NA	0	-	methylated	Adult-type diffuse gliomas	0.95683	diffuse glioma, IDH mutant	0.955025	diffuse glioma, IDH-mutant and 1p19q retained [astroglial type]	0.601689
LG-22	O_A_LG	unknown	m	NA	NA	NA	NA	NA	NA	NA	NA	NA	NA	0	-	methylated	Adult-type diffuse gliomas	0.431062	diffuse glioma, IDH mutant	0.410843	diffuse glioma, IDH-mutant and 1p19q retained [astroglial type]	0.240555
LG-23	O_A_LG	unknown	f	NA	NA	NA	NA	NA	NA	NA	NA	NA	NA	0	-	methylated	Adult-type diffuse gliomas	0.625611	diffuse glioma, IDH mutant	0.608351	diffuse glioma, IDH-mutant and 1p19q retained [astroglial type]	0.470161
LG-24	O_A_LG	unknown	m	NA	NA	NA	NA	NA	NA	NA	NA	NA	NA	0	-	methylated	Adult-type diffuse gliomas	0.773883	diffuse glioma, IDH mutant	0.76226	diffuse glioma, IDH-mutant and 1p19q retained [astroglial type]	0.418318
LG-25	O_A_LG	unknown	f	NA	NA	NA	NA	NA	NA	NA	NA	NA	NA	0	-	methylated	Adult-type diffuse gliomas	0.976613	diffuse glioma, IDH mutant	0.975594	diffuse glioma, IDH-mutant and 1p19q retained [astroglial type]	0.92841
LG-26	O_A_LG	unknown	f	NA	left frontal	NA	NA	NA	NA	NA	NA	NA	NA	0	-	methylated	Adult-type diffuse gliomas	0.584911	diffuse glioma, IDH mutant	0.536756	diffuse glioma, IDH-mutant and 1p19q retained [astroglial type]	0.268893
LG-27	O_A_LG	unknown	m	NA	NA	NA	NA	NA	NA	NA	NA	NA	NA	0	-	methylated	Adult-type diffuse gliomas	0.847778	diffuse glioma, IDH mutant	0.838431	diffuse glioma, IDH-mutant and 1p19q retained [astroglial type]	0.461022
HG-1	O_A_HG	IDH1 R132H	m	64	parietooccipital right	3	3	1	0	NA	1	3	1	0	-	methylated	Adult-type diffuse gliomas	0.99	diffuse glioma, IDH mutant	0.99	diffuse glioma, IDH-mutant and 1p19q retained [astroglial type], high grade	0.64
HG-2	O_A_HG	IDH1 R132H	m	33	frontotemporal right	19	19	1	1	1	1	3	1	0	CDK4 amplification	methylated	Adult-type diffuse gliomas	0.997497	diffuse glioma, IDH mutant	0.997218	diffuse glioma, IDH-mutant and 1p19q retained [astroglial type], high grade	0.871293
HG-3	O_A_HG	IDH1 R132H	f	27	temporal left	16	16	1	1	1	1	3	NA	0	0	methylated	Adult-type diffuse gliomas	0.986715	diffuse glioma, IDH mutant	0.93022	diffuse glioma, IDH-mutant and 1p19q retained [astroglial type], high grade	0.865011
HG-4	O_A_HG	unknown	f	61	parietooccipital	215	186	1	0	0	1	3	1	0	0	methylated	Adult-type diffuse gliomas	0.988729	diffuse glioma, IDH mutant	0.985314	diffuse glioma, IDH-mutant and 1p19q retained [astroglial type], high grade	0.97461
HG-5	O_A_HG	IDH1 R132H	m	34	frontal left	159	95	1	1	1	1	2	1	0	-	methylated	Adult-type diffuse gliomas	0.997927	diffuse glioma, IDH mutant	0.997105	diffuse glioma, IDH-mutant and 1p19q retained [astroglial type], high grade	0.988262
HG-6	O_A_HG	IDH1 R132H	m	48	frontal right	11	10	1	1	1	0	3	0	0	MDM4 and CDK4 amplification	methylated	Adult-type diffuse gliomas	0.977571	diffuse glioma, IDH mutant	0.967466	diffuse glioma, IDH-mutant and 1p19q retained [astroglial type], high grade	0.941495
HG-7	O_A_HG	IDH1 R132H	f	57	temporal	88	88	0	0	0	0	3	0	0	-	methylated	Adult-type diffuse gliomas	0.999677	diffuse glioma, IDH mutant	0.999529	diffuse glioma, IDH-mutant and 1p19q retained [astroglial type], high grade	0.997147
HG-8	O_A_HG	IDH1 R132H	m	38	postzentral right	12	12	1	0	NA	1	3	NA	0	-	methylated	Adult-type diffuse gliomas	0.998052	diffuse glioma, IDH mutant	0.997724	diffuse glioma, IDH-mutant and 1p19q retained [astroglial type], high grade	0.993789
HG-9	O_A_HG	IDH1 R132H	m	67	frontal right	14	14	1	1	0	0	3	0	0	-	methylated	Adult-type diffuse gliomas	0.946262	diffuse glioma, IDH mutant	0.885306	diffuse glioma, IDH-mutant and 1p19q retained [astroglial type], high grade	0.517792
HG-10	O_A_HG	IDH1 R132H	m	44	corpus callosum	48	12	1	1	NA	0	NA	0	1	-	methylated	Adult-type diffuse gliomas	0.999279	diffuse glioma, IDH mutant	0.999022	diffuse glioma, IDH-mutant and 1p19q retained [astroglial type], high grade	0.95204
HG-11	O_A_HG	IDH1 R132H	f	73	frontal right	18	NA	NA	1	NA	0	3	0	1	-	methylated	Adult-type diffuse gliomas	0.980362	diffuse glioma, IDH mutant	0.954273	diffuse glioma, IDH-mutant and 1p19q retained [astroglial type], high grade	0.84312
HG-12	O_A_HG	IDH1 R132H	f	77	frontal right	32	31	1	1	0	0	3	0	1	-	not determinable	Adult-type diffuse gliomas	0.997989	diffuse glioma, IDH mutant	0.994742	diffuse glioma, IDH-mutant and 1p19q retained [astroglial type], high grade	0.984688
HG-13	O_A_HG	IDH1 R132H	m	37	frontotemporal right	127	108	1	0	NA	1	3	1	0	-	methylated	Adult-type diffuse gliomas	0.988784	diffuse glioma, IDH mutant	0.965155	diffuse glioma, IDH-mutant and 1p19q retained [astroglial type], high grade	0.952364
HG-14	O_A_HG	IDH1 R132H	f	29	parietal	12	12	NA	0	NA	0	NA	0	1	-	methylated	Adult-type diffuse gliomas	0.998294	diffuse glioma, IDH mutant	0.997764	diffuse glioma, IDH-mutant and 1p19q retained [astroglial type], high grade	0.980422
HG-15	O_A_HG	IDH1 R132H	m	41	temporal	72	72	0	0	0	0	NA	0	0	-	methylated	Adult-type diffuse gliomas	0.995825	diffuse glioma, IDH mutant	0.995213	diffuse glioma, IDH-mutant and 1p19q retained [astroglial type], high grade	0.691262
HG-16	O_A_HG	IDH1 R132H	f	37	temporal	24	24	0	0	0	0	NA	0	1	PDGFRA amplification	methylated	Adult-type diffuse gliomas	0.998917	diffuse glioma, IDH mutant	0.998814	diffuse glioma, IDH-mutant and 1p19q retained [astroglial type], high grade	0.970645
HG-17	O_A_HG	IDH1 R132H	f	52	frontal right	5	5	1	0	0	1	3	1	0	-	methylated	Adult-type diffuse gliomas	0.994451	diffuse glioma, IDH mutant	0.993704	diffuse glioma, IDH-mutant and 1p19q retained [astroglial type], high grade	0.731273
HG-18	O_A_HG	IDH1 R132H	m	42	temporal right	19	19	1	1	1	1	3	NA	0	-	methylated	Adult-type diffuse gliomas	0.960218	diffuse glioma, IDH mutant	0.953571	diffuse glioma, IDH-mutant and 1p19q retained [astroglial type], high grade	0.766295
HG-19	O_A_HG	IDH1 R132H	m	30	bifrontal	153	65	1	0	0	1	2	1	0	-	methylated	Adult-type diffuse gliomas	0.936488	diffuse glioma, IDH mutant	0.930164	diffuse glioma, IDH-mutant and 1p19q retained [astroglial type], high grade	0.358719
HG-20	O_A_HG	IDH1 R132H	m	40	frontal right	35	9	1	0	NA	0	3	0	0	-	methylated	Adult-type diffuse gliomas	0.99	diffuse glioma, IDH mutant	0.99	diffuse glioma, IDH-mutant and 1p19q retained [astroglial type], high grade	0.99
HG-21	O_A_HG	unknown	m	47	parietal right	5	5	1	0	1	1	3	NA	1	-	methylated	Adult-type diffuse gliomas	0.999804	diffuse glioma, IDH mutant	0.999774	diffuse glioma, IDH-mutant and 1p19q retained [astroglial type], high grade	0.998248
HG-22	O_A_HG	IDH1 R132H	f	NA	frontal left	NA	NA	NA	NA	NA	NA	NA	NA	0	-	methylated	Adult-type diffuse gliomas	0.998734	diffuse glioma, IDH mutant	0.998418	diffuse glioma, IDH-mutant and 1p19q retained [astroglial type], high grade	0.992788
HG-23	O_A_HG	IDH1 R132H	m	NA	NA	NA	NA	NA	NA	NA	0	3	0	0	-	methylated	Adult-type diffuse gliomas	0.999884	diffuse glioma, IDH mutant	0.999868	diffuse glioma, IDH-mutant and 1p19q retained [astroglial type], high grade	0.999501
HG-24	O_A_HG	IDH1 R132H	m	NA	left frontal	NA	NA	NA	NA	NA	NA	3	NA	0	PTEN homozygous deletion	methylated	Adult Type Diffuse Gliomas	0.98	diffuse glioma, IDH mutant	0.98	diffuse glioma, IDH-mutant and 1p19q retained [astroglial type], high grade	0.53
HG-25	O_A_HG	unknown	m	NA	NA	NA	NA	NA	NA	NA	NA	NA	NA	0	-	methylated	Adult-type diffuse gliomas	0.867739	diffuse glioma, IDH mutant	0.85939	diffuse glioma, IDH-mutant and 1p19q retained [astroglial type], high grade	0.492791
HG-26	O_A_HG	unknown	m	NA	NA	NA	NA	NA	NA	NA	0	3	0	1	-	methylated	Adult-type diffuse gliomas	0.999884	diffuse glioma, IDH mutant	0.999868	diffuse glioma, IDH-mutant and 1p19q retained [astroglial type], high grade	0.999501
HG-27	O_A_HG	unknown	m	NA	NA	NA	NA	NA	NA	NA	NA	NA	NA	0	-	methylated	Adult-type diffuse gliomas	0.989727	diffuse glioma, IDH mutant	0.937403	diffuse glioma, IDH-mutant and 1p19q retained [astroglial type], high grade	0.922602
HG-28	O_A_HG	unknown	m	NA	NA	NA	NA	NA	NA	NA	NA	NA	NA	1	CDK4 gain	methylated	Adult-type diffuse gliomas	0.987941	diffuse glioma, IDH mutant	0.985432	diffuse glioma, IDH-mutant and 1p19q retained [astroglial type], high grade	0.981166
HG-29	O_A_HG	unknown	m	NA	NA	NA	NA	NA	NA	NA	NA	NA	NA	1	-	methylated	Adult-type diffuse gliomas	0.998585	diffuse glioma, IDH mutant	0.998391	diffuse glioma, IDH-mutant and 1p19q retained [astroglial type], high grade	0.961841
HG-30	O_A_HG	unknown	f	NA	NA	NA	NA	NA	NA	NA	NA	NA	NA	1	-	methylated	Adult-type diffuse gliomas	0.995373	diffuse glioma, IDH mutant	0.994588	diffuse glioma, IDH-mutant and 1p19q retained [astroglial type], high grade	0.978246
HG-31	O_A_HG	unknown	m	NA	NA	NA	NA	NA	NA	NA	NA	NA	NA	0	-	methylated	Adult-type diffuse gliomas	0.957208	diffuse glioma, IDH mutant	0.94875	diffuse glioma, IDH-mutant and 1p19q retained [astroglial type], high grade	0.559199
HG-32	O_A_HG	unknown	m	NA	NA	NA	NA	NA	NA	NA	NA	NA	NA	0	-	methylated	Adult-type diffuse gliomas	0.992657	diffuse glioma, IDH mutant	0.987243	diffuse glioma, IDH-mutant and 1p19q retained [astroglial type], high grade	0.918046
HG-33	O_A_HG	unknown	f	NA	NA	NA	NA	NA	NA	NA	NA	NA	NA	0	CDK4 amplification	methylated	Adult-type diffuse gliomas	0.892326	diffuse glioma, IDH mutant	0.874581	diffuse glioma, IDH-mutant and 1p19q retained [astroglial type], high grade	0.692926
HG-34	O_A_HG	unknown	m	NA	NA	NA	NA	NA	NA	NA	NA	NA	NA	1	-	methylated	Adult-type diffuse gliomas	0.999804	diffuse glioma, IDH mutant	0.999774	diffuse glioma, IDH-mutant and 1p19q retained [astroglial type], high grade	0.998248
HG-35	O_A_HG	unknown	m	NA	frontal right	NA	NA	NA	NA	NA	NA	NA	NA	1	-	methylated	Adult-type diffuse gliomas	0.998841	diffuse glioma, IDH mutant	0.998703	diffuse glioma, IDH-mutant and 1p19q retained [astroglial type], high grade	0.994234
HG-36	O_A_HG	unknown	m	NA	NA	NA	NA	NA	NA	NA	NA	NA	NA	0	-	methylated	Adult-type diffuse gliomas	0.996219	diffuse glioma, IDH mutant	0.995386	diffuse glioma, IDH-mutant and 1p19q retained [astroglial type], high grade	0.904127
HG-37	O_A_HG	unknown	f	NA	NA	NA	NA	NA	NA	NA	NA	NA	NA	0	-	methylated	Adult-type diffuse gliomas	0.998175	diffuse glioma, IDH mutant	0.996807	diffuse glioma, IDH-mutant and 1p19q retained [astroglial type], high grade	0.986169
HG-38	O_A_HG	unknown	f	NA	NA	NA	NA	NA	NA	NA	NA	NA	NA	0	-	methylated	Adult-type diffuse gliomas	0.999928	diffuse glioma, IDH mutant	0.999895	diffuse glioma, IDH-mutant and 1p19q retained [astroglial type], high grade	0.999743
HG-39	O_A_HG	unknown	m	NA	NA	NA	NA	NA	NA	NA	NA	NA	NA	1	-	methylated	Adult-type diffuse gliomas	0.983796	diffuse glioma, IDH mutant	0.973202	diffuse glioma, IDH-mutant and 1p19q retained [astroglial type], high grade	0.904572
HG-40	O_A_HG	unknown	m	NA	NA	NA	NA	NA	NA	NA	NA	NA	NA	0	-	methylated	Adult-type diffuse gliomas	0.9957	diffuse glioma, IDH mutant	0.994099	diffuse glioma, IDH-mutant and 1p19q retained [astroglial type], high grade	0.886471
HG-41	O_A_HG	unknown	m	NA	III. ventricle	NA	NA	NA	NA	NA	NA	NA	NA	1	-	methylated	Adult-type diffuse gliomas	0.960291	diffuse glioma, IDH mutant	0.940157	diffuse glioma, IDH-mutant and 1p19q retained [astroglial type], high grade	0.844228
HG-42	O_A_HG	unknown	f	33	parietal right	NA	NA	NA	NA	NA	0	3	0	1	-	methylated	Adult-type diffuse gliomas	0.990971	diffuse glioma, IDH mutant	0.988449	diffuse glioma, IDH-mutant and 1p19q retained [astroglial type], high grade	0.981125
