# Supplementary material for: Loss of global DNA hypermethylation is prognostic in IDH-mutant and 1p/19q-codeleted oligodendrogliomas
Source: Acta Neuropathol. 2025 Nov 26;150(1):56. doi: 10.1007/s00401-025-02963-7 (PMC12657538; doi:10.1007/s00401-025-02963-7)
Supplement: Supplementary file 3 — Supplementary file3 (XLSX 11 KB) [file 401_2025_2963_MOESM3_ESM.xlsx]

## Sheet: Tabelle1
Supplementary Table 2
Score for	IDH1	pTERT	CIC	CDKN2C	PIK3CA	FUBP1	SETD2	TP53	KRAS	PIK3R1
A_IDH_HG	NM_005896.4:c.395G>A | p.Arg132His | chr2:g.208248388C>T	NM_198253.3:c.-124C>T | chr5:g.1295113G>A	-	-	-	NM_003902.5:c.262C>T | p.Gln88* | chr1:g.77967655G>A	NM_014159.7:c.7266G>A | p.Trp2422* | chr3:g.47037750C>T	NM_000546.6:c.438G>A | p.Trp146* | chr17:g.7675174C>T	-	-
A_IDH	NM_005896.4:c.395G>A | p.Arg132His | chr2:g.208248388C>T	-	NM_001386298.1:c.6092_6093delTG | p.Val2031fs | chr19:g.42292755_42292756del	-	-	-	-	-	-	-
A_IDH_HG	NM_005896.4:c.395G>A | p.Arg132His | chr2:g.208248388C>T	NM_198253.3:c.-124C>T | chr5:g.1295113G>A	NM_001386298.1:c.3331C>T | p.Arg1111Trp | chr19:g.42287566C>T	-	-	-	-	-	-	-
A_IDH	NM_005896.4:c.395G>A | p.Arg132His | chr2:g.208248388C>T	-	NM_001386298.1:c.3328C>T | p.Arg1110Trp | chr19:g.42287563C>T	-	-	-	-	-	-	-
A_IDH_HG	NM_005896.4:c.395G>A | p.Arg132His | chr2:g.208248388C>T	NM_198253.3:c.-146C>T | chr5:g.1295135G>A	NM_001386298.1:c.3337A>G | p.Met1113Val | chr19:g.42287572A>G (VUS)	-	-	NM_003902.5:c.601delA | p.Ile201fs | chr1:g.77965104del	-	-	-	-
A_IDH_HG	NM_005896.4:c.395G>A | p.Arg132His | chr2:g.208248388C>T	NM_198253.3:c.-124C>T | chr5:g.1295113G>A	M_001386298.1:c.5932C>T | p.Gln1978* | chr19:g.42292595C>T	-	-	-	-	-	-	-
A_IDH_HG	NM_005896.4:c.395G>A | p.Arg132His | chr2:g.208248388C>T	NM_198253.3:c.-124C>T | chr5:g.1295113G>A	-	-	-	-	-	-	NM_033360.4:c.35G>C | p.Gly12Ala | chr12:g.25245350C>G	NM_181523.3:c.1690A>G | p.Asn564Asp | chr5:g.68295269A>G
A_IDH_HG	NM_005896.4:c.395G>A | p.Arg132His | chr2:g.208248388C>T	NM_198253.3:c.-124C>T | chr5:g.1295113G>A	NM_001386298.1:c.4301G>A | p.Gly1434Asp | chr19:g.42290342G>A (VUS)	-	-	-	-	-	-	-
A_IDH_HG	NM_005896.4:c.395G>A | p.Arg132His | chr2:g.208248388C>T	NM_198253.3:c.-124C>T | chr5:g.1295113G>A	NM_001386298.1:c.3431G>A | p.Gly1144Asp | chr19:g.42287666G>A	-	-	NM_003902.5:c.121-17_123delTTCTTTTTTTTTTTTAGATT	NM_014159.7:c.71+2T>C	-	-	-
A_IDH_HG	NM_005896.4:c.395G>A | p.Arg132His | chr2:g.208248388C>T	NM_198253.3:c.-124C>T | chr5:g.1295113G>A	NM_001386298.1:c.3370C>T | p.Arg1124Trp | chr19:g.42287605C>T	NM_078626.3:c.288dupT | p.Asn97fs | chr1:g.50974051dup	NM_006218.4:c.3140A>G | p.His1047Arg | chr3:g.179234297A>G	-	-	-	-	-
A_IDH	NM_005896.4:c.395G>A | p.Arg132His | chr2:g.208248388C>T	NM_198253.3:c.-146C>T | chr5:g.1295135G>A	NM_001386298.1:c.5094dupG | p.Thr1699fs | chr19:g.42291135dup	-	NM_006218.4:c.3140A>G | p.His1047Arg | chr3:g.179234297A>G	-	-	-	-	-
A_IDH	NM_005896.4:c.395G>A | p.Arg132His | chr2:g.208248388C>T	NM_198253.3:c.-124C>T | chr5:g.1295113G>A	-	-	-	-	-	-	-	-
A_IDH	NM_005896.4:c.395G>A | p.Arg132His | chr2:g.208248388C>T	NM_198253.3:c.-124C>T | chr5:g.1295113G>A	-	-	-	-	-	-	-	-
A_IDH	NM_005896.4:c.395G>A | p.Arg132His | chr2:g.208248388C>T	NM_198253.3:c.-124C>T | chr5:g.1295113G>A	-	-	-	-	-	-	-	-
A_IDH	NM_005896.4:c.395G>A | p.Arg132His | chr2:g.208248388C>T	NM_198253.3:c.-124C>T | chr5:g.1295113G>A	NM_001386298.1:c.3361A>G | p.Lys1121Glu | chr19:g.42287596A>G (VUS)	-	-	-	-	-	-	-
A_IDH_HG	NM_005896.4:c.395G>A | p.Arg132His | chr2:g.208248388C>T	NM_198253.3:c.-146C>T | chr5:g.1295135G>A	NM_001386298.1:c.6092_6093delTG | p.Val2031fs | chr19:g.42292755_42292756del	-	-	-	-	-	-	-
